# Supplementary material for: Effects of Two Different Dietary Calcium Concentrations on Bone Density and Skin Microbiome in Lemur Tree Frogs (Agalychnis lemur)
Source: Animals (Basel). 2026 Feb 19;16(4):660. doi: 10.3390/ani16040660 (PMC12937340; doi:10.3390/ani16040660)
Supplement: Supplementary file 1 [file animals-16-00660-s001.zip]

Archive with 1 entries (1 files):
- animals-4117550-supplementary.pdf
